# Supplementary material for: The Prebiotic Effect of Australian Seaweeds on Commensal Bacteria and Short Chain Fatty Acid Production in a Simulated Gut Model
Source: Nutrients. 2022 May 23;14(10):2163. doi: 10.3390/nu14102163 (PMC9146517; doi:10.3390/nu14102163)
Supplement: Supplementary file 1 [file nutrients-14-02163-s001.zip]

Archive with 1 entries (1 files):
- nutrients-1733549-supplementary.pdf
